# Supplementary material for: Transcriptional changes in multiple endocrine organs from lethal cases of COVID-19
Source: J Mol Med (Berl). 2023 May 29;101(8):973–86. doi: 10.1007/s00109-023-02334-3 (PMC10225763; doi:10.1007/s00109-023-02334-3)
Supplement: Supplementary file 1 — Supplementary file1 (XLSX 30 KB) [file 109_2023_2334_MOESM1_ESM.xlsx]

## Sheet: file info
Journal of Molecular Medicine
Transcriptional changes in multiple endocrine organs from lethal cases of COVID-19
Anello Marcello Poma1, Diana Bonuccelli2, Elisabetta Macerola1, Sara Niballi2, Alessio Basolo3, Ferruccio Santini3, Fulvio Basolo1 and Antonio Toniolo4
1 Department of Surgical, Medical, Molecular Pathology and Critical Area, University of Pisa, Pisa, Italy
2 Department of Forensic Medicine, Azienda USL Toscana Nordovest, Lucca, Italy
3 Obesity and Lipodystrophy Center, Endocrinology Unit, University Hospital of Pisa, Pisa, Italy
4 Global Virus Network, University of Insubria, Varese, Italy.
Corresponding author
Anello M. Poma, PhD
Via Roma, 67, 56126, Pisa, Italy
+39 050 993260
marcello.poma@med.unipi.it
ORCID: 0000-0002-0212-8249
Supplementary information:
Table S1. Investigated endocrine-specific genes listed according to the relevant organ.
Table S2. Clinical features of subjects from the adrenal gland cohorts.
Table S3. Clinical features of subjects from the ovary cohorts.
Table S4. Clinical features of subjects from the pancreas cohorts.
Table S5. Clinical features of subjects from the thyroid cohorts.
Table S6. Clinical features of subjects from the white adipose tissue cohorts.

## Sheet: Table S1
Table S1. Investigated endocrine-specific genes listed according to the relevant organ.
Gene_symbol	Gene_name	Entrez_ID	Ref_Seq	Description
Adipose tissue (n=5)
AQP7B	aquaporin 7B	100509620	NM_001382497	This gene encodes a member of the aquaporin family of water-selective membrane channels. It mediates glycerol export from adipocytes, thus playing an important role in body energy homeostasis.
LEP	leptin	3952	NM_000230	This gene encodes for leptin, which plays a major role in the regulation of energy homeostasis. It has also endocrine functions, regulates the inflammatory responses and was linked to type 2 diabetes mellitus development.
OR52N5	olfactory receptor family 52 subfamily N member 5	390075	NM_001001922	Member of the olfactory receptor subfamily, it shares some domains with neurotransmitter and hormone receptors.
TM4SF19	transmembrane 4 L six family member 19	116211	NM_138461	Member of the four-transmembrane L6 superfamily. Members of this family function in various cellular processes including cell proliferation, motility, and adhesion via their interactions with integrins.
TRARG1	trafficking regulator of GLUT4 (SLC2A4) 1	286753	NM_172367	The protein encoded by this gene is predicted to be located in cytoplasmic vesicle membrane and plasma membrane, where it is involved in glucose import in response to insulin stimulus.
Adrenal gland (n=8)
CCN3	cellular communication network factor 3	4856	NM_002514	Member of the CNN family of regulatory proteins. It has anti-inflammatory effects.
CYP11B1	cytochrome P450 family 11 subfamily B member 1	1584	NM_000497	Member of cytochrome P450 superfamily; it is involved in drug metabolism and synthesis of cholesterol, steroids and other lipids. In the adrenal cortex, it plays a role in the conversion of progesterone to cortisol.
CYP11B2	cytochrome P450 family 11 subfamily B member 2	1585	NM_000498	Member of cytochrome P450 superfamily; it is involved in drug metabolism and synthesis of cholesterol, steroids and other lipids. In the adrenal cortex, it synthesize aldosterone and 18-oxocortisol.
CYP17A1	cytochrome P450 family 17 subfamily A member 1	1586	NM_000102	Member of cytochrome P450 superfamily; it is involved in drug metabolism and synthesis of cholesterol, steroids and other lipids. It plays a key role in the synthesis of progestins, mineralcorticoids, glucocorticoids, androgens and estrogens.
CYP21A2	cytochrome P450 family 21 subfamily A member 2	1589	NM_000500	Member of cytochrome P450 superfamily; it is involved in drug metabolism and synthesis of cholesterol, steroids and other lipids. In the adrenal cortex, it is required for the synthesis of steroid hormones including cortisol and aldosterone.
GML	glycosylphosphatidylinositol anchored molecule like	2765	NM_002066	Predicted to be en extrinsic component of membrane, which is involved in DNA damage response via p53.
HSD3B2	hydroxy-delta-5-steroid dehydrogenase, 3 beta- and steroid delta-isomerase 2	3284	NM_000198	The protein encoded by this gene plays a crucial role in the biosynthesis of all hormonal steroids.
KCNK2	potassium two pore domain channel subfamily K member 2	3776	NM_014217	Member of potassium channel protein family; it contributes to passive transmembrane potassium transport.
Ovary (n=6)
CRYGD	crystallin gamma D	1421	NM_006891	Member of crystallin gamma superfamily. These protein have structural functions and are extremely stable.
HTR1A	5-hydroxytryptamine receptor 1A	3350	NM_000524	Member of serotonin receptor subfamily. Mutation in the promoter of this gene has been associated with menstrual cycle-dependent periodic fevers.
KLHDC8A	kelch domain containing 8A	55220	NM_018203	It encodes for a kelch domain-containing protein that is upregulated in cancer.
LEFTY2	left-right determination factor 2	7044	NM_003240	Member of TGF beta ligand superfamily. This protein have been associate dwith endometrial bleeding and some types of infertility.
NXPH2	neurexophilin 2	11249	NM_007226	Member of the neurexophilin family, it is predicted to be located in the extracellular region, enabling signiling receptor binding.
WFIKKN2	WAP, follistatin/kazal, immunoglobulin, kunitz and netrin domain containing 2	124857	NM_175575	It encodes for a protease-inhibitor. Probably, it can inhibit serine protease and metalloprotease.
Pancreas (n=11)
CPA1	carboxypeptidase A1	1357	NM_001868	This gene encodes for a zinc metalloprotease that cleaves amino acids from dietary proteins.
CTRB2	chymotrypsinogen B2	440387	NM_001025200	It encodes for an enzyme of the serine protease family and is the principal precursor of pancreatic proteolytic enzymes.
GAD1	glutamate decarboxylase 1	2571	NM_000817	This gene encodes for a glutammic acid decarboxylase, and catalyzes the production of gamma-aminobutyric acid. Major autoantigen in insulin-dependent diabetes.
GAD2	glutamate decarboxylase 2	2572	NM_000818	This gene encodes for a glutammic acid decarboxylase, and catalyzes the production of gamma-aminobutyric acid. Major autoantigen in insulin-dependent diabetes.
GCG	glucagon	2641	NM_002054	It encodes for a preprotein precursor of the pancreatic hormone glucagon. It counteracts the glucose-lowering action of insulin.
IAPP	islet amyloid polypeptide	3375	NM_000415	This gene encodes for a hormone released from pancreatic beta cells, which regulates blood glucose levels and stimulates satiation. Reduced blood and pancreatic levels of this hormone are present in patients with type 1 and type 2 diabetes.
INS	insulin	3630	NM_000207	It encodes for the hormone insulin, which is crucial in the regulation of carbohydrate and lipid metabolism. Mutant alleles are associated with insulin-dependent diabetes mellitus. Major autoantigen in insulin-dependent diabetes.
PNLIPRP1	pancreatic lipase related protein 1	5407	NM_006229	The protein encoded by this gene is predicted to be located in the extracellular region and is involved in lipid catabolic process.
PTPRN	protein tyrosine phosphatase receptor type N	5798	NM_001199763	Member of the tyrosine phosphatase family, it plays a role in insulin secretion in response to glucose stimuli. It was found to be an autoantigen that is reactive with insulin-dependent diabetes mellitus patients sera.
SLC30A8	solute carrier family 30 member 8	169026	NM_173851	This gene is expressed at a high level only in the pancreas, particularly in islets of Langerhans. The encoded protein colocalizes with insulin in the secretory pathway granules. Allelic variants of this gene exist that confer susceptibility to noninsulin-dependent diabetes mellitus.
SST	somatostatin	6750	NM_001048	It encodes for the hormone somatostatin, which inhibits the release of numerous secondary hormones. This hormone is an important regulator of the endocrine system through its interactions with pituitary growth hormone, thyroid stimulating hormone, and most hormones of the gastrointestinal tract.
Thyroid (n=12)
BMP8A	bone morphogenetic protein 8a	353500	NM_181809	Ligand of TGF beta superfamily. Binding to its receptors, it determines the activation of SMAD family transcription factors.
FOXE1	forkhead box E1	2304	NM_004473	Member of forkhead family of transcription factors. It is required for thyroid morphogenesis.
GOLGA8Q	golgin A8 family member Q	727909	NM_001355476	Predicted to be a component of Golgi cisterna membrane.
ID4	inhibitor of DNA binding 4, HLH protein	3400	NM_001546	Member of the inhibitor DNA binding; it inhibits helix-loop-helix transcription factors. It is involved in diverse cellular processes in development and tumorigenesis.
IYD	iodotyrosine deiodinase	389434	NM_203395	This gene encode for an enzyme that catalyzes deiodination of mono- and diiodotyrosine, byproducts of thyroid hormone production. Mutations in this gene cause hypothyroidism.
PKHD1L1	PKHD1 like 1	93035	NM_177531	It is predicted to be located in the cytosol and probably have actin-binding function.
SLC26A4	solute carrier family 26 member 4	5172	NM_000441	It encodes for pendrin protein, a chloride-iodide transported. Mutations in this gene are associated with Pendred syndrome.
SLC26A7	solute carrier family 26 member 7	115111	NM_001282356	This gene is one member of a family of sulfate/anion transporter genes. Family members are well conserved in gene structure and protein length yet have markedly different tissue expression patterns. Diseases associated with SLC26A7 include Congenital Hypothyroidism and Dyshormonogenic Goiter.
TG	thyroglobulin	7038	NM_003235	This gene encodes for thyroglobulin, which is a glycoprotein that acts as a substrate for the synthesis of thyroxine and triiodothyronine as well as the storage of the inactive forms of thyroid hormone and iodine. Mutations in this gene cause thyroid dyshormonogenesis, manifested as goiter, and are associated with moderate to severe congenital hypothyroidism. Polymorphisms in this gene are associ…
TPO	thyroid peroxidase	7173	NM_000547	It encodes for an enzyme that plays a central role in thyroid gland function. The protein functions in the iodination of tyrosine residues in thyroglobulin and generation of thyroid hormones. Mutations in this gene are associated with several disorders of thyroid hormonogenesis, including congenital hypothyroidism, congenital goiter, and thyroid hormone organification defect IIA.
TSHR	thyroid stimulating hormone receptor	7253	NM_000369	This gene encodes for thyroid-stimulating hormone receptor, which is a major controller of thyroid cell metabolims. Defects in this gene are a cause of several types of hyperthyroidism.
ZNF804B	zinc finger protein 804B	219578	NM_181646	The protein encoded by this gene is predicted to enable metal ion binding activity. It is active in the nucleus, where it can regulate the transcription.
Interferon-induced genes (n=3)
IFI44	interferon induced protein 44	10561	NM_006417	This gene encodes for a cytoplasmic protein involved in the immune response and stimulated by interferon.
OAS1	2'-5'-oligoadenylate synthetase 1	4938	NM_001032409	This interferon-induced gene encodes for a protein that plays a crucial role in innate cellular antiviral response.
RSAD2	radical S-adenosyl methionine domain containing 2	91543	NM_080657	The protein encoded by this gene is an interferon-inducible antiviral protein. The protein has been found to inhibit both DNA and RNA viruses.
Housekeeping genes (n=10)
ABCF1	ATP binding cassette subfamily F member 1	23	NM_001025091	Member of ATP-binding cassette transporters. It transports various molecules across membranes and can be regulated by TNF alpha.
ALAS1	5'-aminolevulinate synthase 1	211	NM_000688	This gene encondes for a mitochondrial enzyme that is involved in heme biosynthesis.
GUSB	glucuronidase beta	2990	NM_000181	This gene encodes for a hydrolase that degrades glycosaminoglycans; it is localized to the lysosome.
MRPS7	mitochondrial ribosomal protein S7	51081	NM_015971	It encodes for a mithocondrial ribosomal protein.
NMT1	N-myristoyltransferase 1	4836	NM_021079	The enzyme encoded by this gene catalyzes the transfer of the fatty acid myristate from coenzime A to proteins.
NRDE2	NRDE-2, necessary for RNA interference, domain containing	55051	NM_017970	The protein encoded by this gene is located in the nuclear speckles; it regulates RNA degradation and export from the nucleus.
OAZ1	ornithine decarboxylase antizyme 1	4946	NM_004152	The protein encoded by this gene belongs to the ornithine decarboxylase antizyme family, which plays a role in cell growth and proliferation by regulating intracellular polyamine levels.
PGK1	phosphoglycerate kinase 1	5230	NM_000291	The protein encoded by this gene is a glycolytic enzyme. Deficiency of the enzyme is associated with a wide range of clinical phenotypes including hemolytic anemia and neurological impairment.
SDHA	succinate dehydrogenase complex flavoprotein subunit A	6389	NM_004168	This gene encodes a major catalytic subunit of succinate-ubiquinone oxidoreductase, a complex of the mitochondrial respiratory chain.
STK11IP	serine/threonine kinase 11 interacting protein	114790	NM_052902	The protein encoded by this gene is located in cytoplasm and intracellular membrane-bounded organelle. It has protein kinase binding activity.

## Sheet: Table S2
Table S2. Clinical features of subjects from the adrenal gland cohorts.
Clinical feature, n (%)*	COVID-19		Control (n=7)
	SARS-CoV-2 detected in adrenal gland (n=8)	SARS-CoV-2 not detected in adrenal gland (n=9)
Age, median (IQR)	65 (40.5-73)	70 (65-73)	62 (48-69.5)
Sex,
male	6 (75%)	7 (78%)	4 (57%)
Body mass index class
underweight	0	0	0
normal weight	2 (25%)	4 (44%)	5 (72%)
overweight	3 (37.5%)	5 (56%)	2 (29%)
obese	3 (37.5%)	0	1 (14%)
Complete vaccination,
yes	1 (12.5%)	4 (44%)	7 (100%)
Comorbities,
any	6 (75%)	6 (67%)	6 (86%)
cardiovascular disease	5 (62.5%)	4 (44%)	5 (72%)
pulmonary disease	0	1 (11%)	1 (14%)
diabetes	3 (37.5%)	1 (11%)	0
malignancy	0	2 (22%)	1 (14%)
mental disorder	0	1 (11%)	0
kidney disorder	1 (12.5%)	0	0
liver disorder	0	0	1 (14%)
Covid-19 treatment,
any	4 (50%)	7 (78%)	NA
antibiotics	3 (37.5%)	7 (78%)	NA
NSAIDs	1 (12.5%)	2 (22%)
glucocorticoids	2 (25%)	7 (78%)	NA
antithrombotic drugs	2 (25%)	5 (56%)	NA
antivirals	0	2 (22%)	NA
hidroxychloroquine	0	1 (11%)	NA
immunoglobulins	0	2 (22%)	NA
norepinephrine	0	1 (11%)	NA
antimycotics	0	2 (22%)	NA
not available	0	0	NA
Respiratory support,
yes	2 (25%)	7 (78%)	NA
*unless otherwise specified
IQR, interquartile range; NSAIDs, non-steroidal anti-inflammatory drugs
NA, not applicable

## Sheet: Table S3
Table S3. Clinical features of subjects from the ovary cohorts.
Clinical feature, n (%)*	COVID-19		Control (n=7)
	SARS-CoV-2 detected in ovary (n=3)	SARS-CoV-2 not detected in ovary (n=9)
Age, median (IQR)	39 (30-67)**	68 (77-82)	57 (45-72)
Body mass index class
underweight	1 (33%)	1 (11%)	0
normal weight	0	1 (11%)	4 (57%)
overweight	1 (33%)	4 (45%)	1 (14%)
obese	1 (33%)	3 (33%)	2 (29%)
Complete vaccination,
yes	0	1 (11%)	6 (86%)
Comorbities,
any	1 (33%)	9 (100%)	6 (86%)
cardiovascular disease	0	8 (89%)	5 (71%)
pulmonary disease	0	4 (45%)	1 (14%)
diabetes	1 (33%)	2 (22%)	0
malignancy	0	2 (22%)	0
mental disorder	0	0	0
kidney disorder	0	0	0
liver disorder	0	0	2 (29%)
Treatment for COVID,
any	1 (33%)	6 (67%)	NA
antibiotics	0	5 (56%)	NA
NSAIDs	0	1 (11%)	NA
glucocorticoids	1 (33%)	5 (56%)	NA
antithrombotic drugs	1 (33%)	4 (44%)	NA
antivirals	0	1 (11%)	NA
hidroxychloroquine	0	0	NA
immunoglobulins	0	0	NA
norepinephrine	0	1 (11%)	NA
antimycotics	0	0	NA
not available	0	0	NA
Respiratory support,
yes	1 (33%)	4 (44%)	NA
*unless otherwise specified
** median (range)
IQR, interquartile range; NSAIDs, non-steroidal anti-inflammatory drugs
NA, not applicable

## Sheet: Table S4
Table S4. Clinical features of subjects from the pancreas cohorts.
Clinical feature, n (%)*	COVID-19		Control (n=7)
	SARS-CoV-2 detected in pancreas (n=7)	SARS-CoV-2 not detected in pancreas (n=8)
Age, median (IQR)	41 (39-70)	74.5 (58-85)	75 (52-81)
Sex,
M	4 (57%)	5 (62.5%)	4 (57%)
Body mass index class
underweight	1 (14%)	1 (12.5%)	0
normal weight	1 (14%)	2 (25%)	4 (57%)
overweight	2 (28.5%)	5 (62.5%)	1 (14%)
obese	3 (42.5%)	0	2 (28.5%)
Complete vaccination,
yes	1 (14%)	2 (25%)	7 (100%)
Comorbities,
any	3 (42.5%)	6 (75%)	6 (86%)
cardiovascular disease	2 (28.5%)	6 (75%)	6 (86%)
pulmonary disease	0	0	0
diabetes	0	0	0
malignancy	0	0	1 (14%)
mental disorder	0	0	0
kidney disorder	1 (14%)	0	0
liver disorder			1 (14%)
Treatment for COVID,
any	2 (28.5%)	6 (75%)	NA
antibiotics	1 (14%)	5 (62.5%)	NA
NSAIDs	0	0	NA
glucocorticoids	1 (14%)	6 (75%)	NA
antithrombotic drugs	1 (14%)	4 (50%)	NA
antivirals	0	1 (12.5%)	NA
hidroxychloroquine	0	0	NA
immunoglobulins	0	1 (12.5%)	NA
norepinephrine	0	2 (25%)	NA
antimycotics	0	3 (37.5%)	NA
not available	0	0	NA
Respiratory support,
yes	1 (14%)	4 (50%)	NA
*unless otherwise specified
IQR, interquartile range; NSAIDs, non-steroidal anti-inflammatory drugs
NA, not applicable

## Sheet: Table S5
Table S5. Clinical features of subjects from the thyroid cohorts.
Clinical feature, n (%)*	COVID-19		Control (n=8)
	SARS-CoV-2 detected in thyroid (n=9)	SARS-CoV-2 not detected in thyroid (n=13)
Age, median (IQR)	67 (63-79)	55 (41-68)	60.5 (54-74.5)
Sex,
M	8 (89%)	9 (69%)	4 (50%)
Body mass index class
underweight	0	2 (15.5%)	0
normal weight	3 (33%)	3 (23%)	7 (87.5%)
overweight	2 (22%)	6 (46%)	0
obese	4 (45%)	2 (15.5%)	1 (12.5%)
Complete vaccination,
yes	0	0	0
Comorbities,
any	7 (78%)	10 (77%)	2 (25%)
cardiovascular disease	5 (56%)	6 (46%)	2 (25%)
pulmonary disease	1 (11%)	4 (31%)	0
diabetes	3 (33%)	2 (15.5%)	0
malignancy	0	2 (15.5%)	0
mental disorder	1 (11%)	1 (8%)	0
kidney disorder	0	0	0
liver disorder	0	0	0
Treatment for COVID,
any	5 (56%)	7 (54%)	NA
antibiotics	4 (45%)	6 (46%)	NA
NSAIDs	1 (11%)	0	NA
glucocorticoids	2 (22%)	4 (31%)	NA
antithrombotic drugs	1 (11%)	6 (46%)	NA
antivirals	0	3 (23%)	NA
hidroxychloroquine	0	3 (23%)	NA
immunoglobulins	0	0	NA
norepinephrine	1 (11%)	2 (15.5%)	NA
antimycotics	0	0	NA
not available	1 (11%)	0	NA
Respiratory support,
yes	2 (22%)	8 (62%)	NA
*unless otherwise specified
IQR, interquartile range; NSAIDs, non-steroidal anti-inflammatory drugs
NA, not applicable

## Sheet: Table S6
Table S6. Clinical features of subjects from the white adipose tissue cohorts.
Clinical feature, n (%)*	COVID-19		Control (n=7)
	SARS-CoV-2 detected in white adipose tissue (n=7)	SARS-CoV-2 not detected in white adipose tissue (n=7)
Age, median (IQR)	75 (67.5-79)	72 (68.5-80)	74 (62.5-75)
Sex,
M	7 (100%)	4 (57%)	5 (71%)
Body mass index class
underweight	0	1 (14%)	1 (14%)
normal weight	4 (57%)	3 (43%)	5 (71%)
overweight	1 (14%)	2 (29%)	1 (14%)
obese	2 (29%)	1 (14%)	0
Complete vaccination,
yes	1 (14%)	3 (43%)	3 (43%)
Comorbities,
any	5 (71%)	5 (71%)	5 (71%)
cardiovascular disease	5 (71%)	4 (57%)	4 (57%)
pulmonary disease	0	0	3 (43%)
diabetes	1 (14%)	1 (14%)	0
malignancy	1 (14%)	0	1 (14%)
mental disorder	0	0	0
kidney disorder	0	0	0
liver disorder	0	0	0
Treatment for COVID,
any	3 (43%)	6 (86%)	NA
antibiotics	2 (29%)	6 (86%)	NA
NSAIDs	0	0	NA
glucocorticoids	3 (43%)	6 (86%)	NA
antithrombotic drugs	2 (29%)	5 (71%)	NA
antivirals	0	2 (29%)	NA
hidroxychloroquine	0	0	NA
immunoglobulins	0	2 (29%)	NA
norepinephrine	0	3 (43%)	NA
antimycotics	0	3 (43%)	NA
not available	0	0	NA
Respiratory support,
yes	3 (43%)	6 (86%)	NA
*unless otherwise specified
IQR, interquartile range; NSAIDs, non-steroidal anti-inflammatory drugs
NA, not applicable
